# Supplementary material for: Protocol for immunofluorescence detection and quantitative analysis of pH-dependent transcriptional condensates
Source: STAR Protoc. 2026 Mar 11;7(1):104425. doi: 10.1016/j.xpro.2026.104425 (PMC12994006; doi:10.1016/j.xpro.2026.104425)
Supplement: Data S1. FIJI macro code for generating TIF files, related to step 13 in the step-by-step method details [file mmc2.zip › xpro_00104425_Data S1 TIF_Macro.ijm]

// --- SETTINGS ---
inputDir  = "/Users/wuzhongyang/zwu/test/";
outputDir = "/Users/wuzhongyang/zwu/TIF/";

// Ensure output dir exists
File.makeDirectory(outputDir);

// Get files
list = getFileList(inputDir);

for (i = 0; i < list.length; i++) {
    name = list[i];
  

    path = inputDir + name;
    base = File.getNameWithoutExtension(name);

    // Open as hyperstack
    run("Bio-Formats Importer", "open=[" + path + "] autoscale color_mode=Default view=Hyperstack stack_order=XYCZT");

    // Capture original title
    originalTitle = getTitle();

    // --- Close any global projection window (prevents unwanted _MAX.tif)
    // Do NOT run Z Project on the hyperstack itself
    // Split channels directly
    run("Split Channels");

    // Loop through split channels
    c = 1;
    while (isOpen("C" + c + "-" + originalTitle)) {
        chanTitle = "C" + c + "-" + originalTitle;
        selectWindow(chanTitle);
        slices = nSlices;

        // Z-project if there are multiple slices
        if (slices > 1) {
            run("Z Project...", "projection=[Max Intensity] start=1 stop=" + slices);
            projTitle = "MAX_" + chanTitle;
            selectWindow(projTitle);
            saveAs("Tiff", outputDir + base + "_C" + c + "_MAX.tif");
            close(); // projection
        } else {
            // Single-slice case: just save as-is
            saveAs("Tiff", outputDir + base + "_C" + c + "_MAX.tif");
        }

        // Close channel window
        selectWindow(chanTitle);
        close();
        c++;
    }

    // Close the original hyperstack if still open
    if (isOpen(originalTitle)) close();
}

// --- helper ---
function endsWith(str, suffix) {
    start = lengthOf(str) - lengthOf(suffix);
    if (start < 0) return 0;
    return substring(str, start, lengthOf(str)) == suffix ? 1 : 0;
}
