# Supplementary material for: Protocol for immunofluorescence detection and quantitative analysis of pH-dependent transcriptional condensates
Source: STAR Protoc. 2026 Mar 11;7(1):104425. doi: 10.1016/j.xpro.2026.104425 (PMC12994006; doi:10.1016/j.xpro.2026.104425)
Supplement: Data S2. Matlab program for STED images analysis, related to step 23 in the step-by-step method details [file mmc3.zip]

Archive with 1 entries (1 files):
- xpro_00104425_Data S2 sted_analysis.m
