# Supplementary material for: Protocol for immunofluorescence detection and quantitative analysis of pH-dependent transcriptional condensates
Source: STAR Protoc. 2026 Mar 11;7(1):104425. doi: 10.1016/j.xpro.2026.104425 (PMC12994006; doi:10.1016/j.xpro.2026.104425)
Supplement: Data S2. Matlab program for STED images analysis, related to step 23 in the step-by-step method details [file mmc3.zip › xpro_00104425_Data S2 sted_analysis.m]

%% PRECHECKS 

% First thing to make sure is that you have the latest bftools in your
% path. You can download this from the OpenMicroscopy website 
%  https://www.openmicroscopy.org/bio-formats/downloads/

% Clear any existing variables in the workspace
clear all

%% MANDATORY USER INPUTS
% Find all files in the current directory matching the pattern "*.obf" We
% typically run the different conditions separately* 

dir1 = dir("*.obf");
RES=25; % This here is the resolution per pixel.  

% Loop through each STED image file in the directory
for i = 1:size(dir1)

    % Get the name of the file that is being processed. The semicolon is
    % purposely left out to print on screen the name of the file that is
    % being processed
    iname = dir1(i).name 
  %% OPTIONAL  USER INPUTS
    % Change these for any required changes to output file names
    out_name_out = strcat(iname, '_out', '.pdf');
    out_name_in = strcat(iname, '_in', '.pdf');
    out_csv_in = strcat(iname, '_in', '.csv');
    out_csv_out = strcat(iname, '_out', '.csv');

   %% FILE OPENING AND EXTRACTION OF REQUIRED CHANNEL
    % Opening the above image file 
    img1 = bfopen(iname); 
   %% USER CHECK FOR WHICH IMAGE CHANNELS TO USE
   % Extract the red and blue channel images. In our case it was the first
   % and third channel. Change this for the channel order
    img1_red = img1{1,1}{1};
    img1_blue = img1{3,1}{1};
    
   %% THE ACTUAL ANALYSIS PART
    % First we apply multilevel thresholding to the Nuclei channel  and
    % isoalte the thresholded image
    level_blue = multithresh(double(img1_blue), 3);
    BW_t_blue = imquantize(img1_blue, level_blue);
    BW_t_blue = (BW_t_blue - 1);
    BW_t_blue = max(BW_t_blue, 0);
    BW_blue = logical(BW_t_blue);
    
    % Next we pre-process the condensate channel
    img1_red3 = wiener2(img1_red, [5 5]); % Wiener filter for noise reduction
    background = imopen(img1_red3, strel('disk', 4)); % Estimation of background
    img1_red2 = imsubtract(img1_red3, background); % Background subtraction
    
    % We isolate the areas inside the nuclei. Change the number 4 below if
    % your signal to noise is not that great. 
    img1_red_inside = img1_red2 .* uint16(BW_blue);
    level = multithresh(double(img1_red_inside), 4);
    BW_t = imquantize(img1_red_inside, level);
    BW_t = (BW_t - 1);
    BW_t = max(BW_t, 0);
    BW = logical(BW_t);
    
    % We filter the areas that are between two size threshold to prevent
    % aggregates and really small speckles. Change this if you change the
    % magnification of the microscope.
    CC = bwpropfilt(BW, "Area", [3 80]);
    
    % Of the isolated regions, we extract region properties and store them in a table 
    myrois = regionprops(CC, img1_red, {'Centroid', 'MeanIntensity', 'EquivDiameter', 'Area'});
    myroi_table = struct2table(myrois);
    
    % Concatenate tables appending the current image to other images in the
    % directory
    if i == 1
        T = myroi_table;
    else
        T = [T; myroi_table];
    end
     % We repeat the exact code from above but for the cytosol.
    img1_red_outside = img1_red2 .* uint16(~BW_blue);
    level_out = multithresh(double(img1_red_outside), 4);
    BW_t_out = imquantize(img1_red_outside, level_out);
    BW_t_out = (BW_t_out - 1);
    BW_t_out = max(BW_t_out, 0);
    BW_out = logical(BW_t_out);
    CC_out = bwpropfilt(BW_out, "Area", [3 80]);
    myrois_out = regionprops(CC_out, img1_red, {'Centroid', 'MeanIntensity', 'EquivDiameter', 'Area'});
    myroi_table_out = struct2table(myrois_out);
    if i == 1
        T_out = myroi_table_out;
    else
        T_out = [T_out; myroi_table_out];
    end
    
end
%% WRITING TO TABLE
    writetable(T,  out_csv_in);
    writetable(T_out,  out_csv_out);
%% GENERATING AND PRINTING THE CONTOUR
% Finally we generate  histograms and contour plots for EquivDiameter and MeanIntensity
% This adjusts the binning regions. Modify it based on your data
Xedges = 70:10:400;
Yedges = 0:2:40;
% RES here is the pixel size.
% this can be changed based on the mciroscope
T_out.EquivDiameter = T_out.EquivDiameter * RES;
T.EquivDiameter = T.EquivDiameter * RES;
z = histcounts2(T.EquivDiameter, T.MeanIntensity, Xedges, Yedges);

%% OPTIONAL USER INPUT TO CHANGE NUCLEI CONTOUR PLOT FEATURES
figure(1)
contourf(Xedges(1:size(z,1)), Yedges(1:size(z,2)), z.', 'ShowText', 'off')
colormap(flipud(hot))
% Change these for any required changes to axis scaling
axis([70 200 0 38])
xlabel('Diameter (nm)', 'FontSize', 12)
ylabel('Mean Intensity', 'FontSize', 12)
saveas(gcf,out_name_in)


%% OPTIONAL USER INPUT TO CHANGE CYTOSOLIC CONTOUR PLOT FEATURES
z1 = histcounts2(T_out.EquivDiameter, T_out.MeanIntensity, Xedges, Yedges);
figure(2)
contourf(Xedges(1:size(z1,1)), Yedges(1:size(z1,2)), z1.', 'ShowText', 'off')
colormap(flipud(hot))
% Change these for any required changes to axis scaling
axis([70 200 0 38])
xlabel('Diameter (nm)', 'FontSize', 12)
ylabel('Mean Intensity', 'FontSize', 12)
saveas(gcf,out_name_out)
